# Supplementary material for: LRR-protein RNH1 dampens the inflammasome activation and is associated with COVID-19 severity
Source: Life Sci Alliance. 2022 Mar 7;5(6):e202101226. doi: 10.26508/lsa.202101226 (PMC8922048; doi:10.26508/lsa.202101226)
Supplement: Supplementary file 6 [file LSA-2021-01226_TableS1.xlsx]

## Sheet: COVID-19_demogrphic data
study_id	hosp	age	sex	location_death	bmi	smoking_status	ethnicity	medication_list	pmh_hypertension	pmh_cvd	pmh_chd	pmh_ckd	pmh_dementia	pmh_diabetes	pmh_copd	pmh_asthma	pmh_malignancy	pmh_immunosuppresion	pmh_immunosuppression_source	pmh_list	death_to_pm	symptoms_to_death	admission_to_hosp	admission_to_death	admisison_to_itu	itu_to_death	cod	symp_sudden_death	symp_couch_productive	symp_couch_dry	symp_sob	symp_haemoptysis	symp_sore_throat	symp_coryza	symp_fever	symp_rigors	symp_myalgia	symp_headache	symp_vomiting_nausea	symp_diarrhoea	symp_altered_consciousness	symp_confusion	symp_loss_smell_taste	symp_conjunctivitis	adm_hr	adm_bp	adm_sats	adm_sats_percent_o2	adm_rr
152	RG	88	female	community	29	na	white british	lansoproazole , amlodipine, aspirin, simvastatin, laxido	no	no	no	no	yes	na	na	no	yes	no	na	osteoporosis, dementia, melanoma (T4B),	5	0	no	na	no	na	1a. COVID-19	yes	no	no	no	no	no	no	no	no	no	no	no	no	no	no	no	no	na	na	na	na	na
153	RG	86	male	community	24	na	white british	citalopram, lercandipine, folic acid, gabapentin, bisoprolol, lansoprazole, metformin, simvastatin, furosemide, doxycycline, carbescistine	yes	no	yes	no	yes	no	yes	no	no	no	na	vascular dementia, COPD, heart failure, hypertension,	7	3	no	na	no	na	1a. COVID-19 1b. COPD 2. hypertension, splenic marginal zone lymphoma	yes	no	yes	no	no	no	no	no	no	no	no	no	no	no	no	no	no	na	na	na	na	na
154	RG	73	female	community	27	na	white british	gliclazide, codeine, aripiprazole, trazodone, mementine, paracetamol, linagliptine, finasteride, risedronate, thiamine, simvastatin, aspirin,ranitidine	no	no	no	no	yes	yes	no	no	no	no	na	peripheral vascular disease, type 2 diabetes mellitus, oesophagitis, diverticulitis, b12 deficiency, hiatus hernia, osteoarthritis, alzheimers dementia	8	0	no	na	no	na	1a. COVID-19 2. Type 2 diabetes mellitus, Alzheimers dementia	yes	no	no	no	no	no	no	no	no	no	no	no	no	no	no	no	no	na	na	na	na	na
155	RG	75	female	hospital	35	na	white british	Fybagel, insulin, aspirin, cocodamol, donepezil, folic acid, gliclazide, metformin, methotrexate, simvastatin, furosemide	yes	no	no	yes	yes	yes	no	no	no	yes	methotrexate	GORD, rheumatoid arthritis, dementia, chronic kidney disease,	2	13	yes	7	no	na	1a. COVID-19 2. Dementia, hypertension, diabetes mellitus	no	no	no	no	no	no	no	yes	no	no	no	yes	yes	no	yes	no	no	111	99/62	90	0	18
156	RG	57	female	hospital	16	na	white british	Trimbow, thiamine, calceos, carbocysteine, oromorph	no	no	no	no	no	no	yes	no	no	no	na	COPD	3	14	yes	7	no	na	1a. COVID-19 and COPD	no	no	no	yes	no	no	no	no	no	no	no	no	no	no	no	no	no	na	na	62	0	38
157	RG	69	male	hospital	29	ex-smoker	white british	folic acid, omeprazole, ventolin, atorvastatin	no	no	no	no	no	no	no	yes	no	no	na	Asthma, COPD	4	36	yes	22	no	na	1a. COVID-19 and cholecystitis	no	no	no	yes	no	no	no	no	no	no	no	no	no	no	no	no	no	90	108/66	97	0	19
158	RG	61	male	hospital	27	na	white british	levothyroxine, felodipine, aymista, fexofenadine	yes	no	no	no	no	no	no	no	no	no	na	Hypertension, hypothyroidism, eczema	7	23	yes	17	yes	15	1a. Diffuse cerebral oedema 1b. Cerebral infarction 1c. COVID-19 2. Hypertension	no	no	no	yes	no	no	no	no	no	no	no	no	no	no	no	no	no	115	70/46	85	0	22
159	MH	89	female	hospital	20	na	white british	pregabablin	no	no	no	no	no	no	no	no	yes	no	na	stroke, skin squamous cel carcinoma	na	31	yes	31	no	na	1. COVID-19	no	no	yes	yes	no	no	no	no	no	no	no	no	no	no	no	no	no	na	na	na	na	na
[truncated: 73 more columns]

## Sheet: COVID-19 Cases
study_id	hosp	age	sex	location_death	Casue_of_death
152	RG	88	female	community	Covid-19
153	RG	86	male	community	Covid-19
154	RG	73	female	community	Covid-19
155	RG	75	female	hospital	Covid-19
156	RG	57	female	hospital	Covid-19
157	RG	69	male	hospital	Covid-19
158	RG	61	male	hospital	Covid-19
159	MH	89	female	hospital	Covid-19

## Sheet: Controls-Non Viral cases
study_id	sex	age	cause_of_death
LSAGY10182	F	87	non-respiratory and non-infectious disease-related
LSAGY10184	F	24	non-respiratory and non-infectious disease-related
LSAGY10188	F	89	non-respiratory and non-infectious disease-related
LSAGY10189	M	56	non-respiratory and non-infectious disease-related
LSAGY10190	F	48	non-respiratory and non-infectious disease-related
LSAGY10191	M	37	non-respiratory and non-infectious disease-related
LSAGY10192	M	52	non-respiratory and non-infectious disease-related
LSAGY10193	F	53	non-respiratory and non-infectious disease-related
LSAGY10196	F	21	non-respiratory and non-infectious disease-related
LSAGY10197	F	51	non-respiratory and non-infectious disease-related
LSAGY10207	M	48	non-respiratory and non-infectious disease-related
LSAGY10208	M	33	non-respiratory and non-infectious disease-related
LSAGY10210	M	65	non-respiratory and non-infectious disease-related

## Sheet: Definitions
pmh	patient medical history
pmh_hypertension	hypertension
pmh_cvd	Cardiovascular disease
pmh_chd	Congestive heart disease
pmh_ckd	Chronic kidney disease
pmh_dementia	dementia
pmh_diabetes	diabetes
pmh_copd	Chronic obstructive pulmonary disease
pmh_asthma	asthma
pmh_malignancy	malignancy
pmh_immunosuppresion	immunosuppression
pmh_immunosuppression_source	If immunosuppression present, cause of immunosuppression
pmh_list	List of past medical history
death_to_pm	Time from patient death to post-mortem examination
symptoms_to_death	Time from symptoms onset to death
admission_to_hosp	Was patient admitted to hospital ?
admission_to_death	Time from hospital admission to death
admisison_to_itu	Was patient admitted to ITU?
itu_to_death	Time from ITU admission to death
cod	Cause of death (as per death certificate)
symp_sudden_death	Did patient die suddenly without warning
symp_couch_productive	Productive cough
symp_couch_dry	Dry cough
symp_sob	Shortness of breath
symp_haemoptysis	Haemoptysis (coughing up blood)
symp_sore_throat	Sore throat
symp_coryza	Coryza (cold like symptoms)
symp_fever	Fevel
symp_rigors	Rigors (shakes)
symp_myalgia	Myalgia (muscle pain)
symp_headache	Headache
symp_vomiting_nausea	Nausea or vomiting
symp_diarrhoea	Diarrhoea
symp_altered_consciousness	Altered level of consciousness (below or equal to GCS 14)
symp_confusion	Confusion
symp_loss_smell_taste	Anosmia / loss of smell
symp_conjunctivitis	Conjunctivitis
adm_hr	Heart rate
adm_bp	Blood pressure
adm_sats	Oxygen saturations
adm_sats_percent_o2	Level (%) of oxygen administred
adm_rr	Respiratory rate
adm_sats_temp	Temperature
clin_sepsis	Did patient meet criteria for sepsis
clin_septic_shock	Did patient meet criteria for septic shock
clin_niv	Did patient receive non-invasive ventilation
clin_intub	Was patient intubated
clin_ionotrop	Did patient receive iononotropic drugs
clin_chronotrop	Did patient receive chronotropic drugs
clin_antibiotic	Did patient receive antibiotics
clin_antibiotic_type	If so, which type
clin_antiviral	Did patient receive antiviral drugs
clin_secondary_infec	Did the patient develop a secondary infection
clin_secondary_infec_type	If patient developed a secondary infection, which organism
clin_x_ray_done	Did patient undergo a plain chest x-ray?
clin_x_ray_consol	If plain chest xray performed, was consolidation present
clin_x_ray_ggo	If plain chest xray performed, were ground glass opacities present
clin_x_ray_effusion	If plain chest xray performed,were pleural effusions present
clin_x_ray_atelectasis	If plain chest xray performed, was atelectasis present
clin_x_ray_air_broncho	If plain chest xray performed, was an air bronchogram present
clin_x_ray_peri_effusion	If plain chest xray performed, was a pericardial effusion present
clin_x_ray_lymphadenopathy	If plain chest xray performed, was thre evidence of lymphadenopathy
clin_ct_done	Was a CT scan done
clin_ct_consol	If CT done,was there evidence of consolidation
clin_ct_ggo	If CT done, was there evidence of ground glass opacities
clin_ct_effusion	If CT done, was there evidence of an effusion
clin_ct_air_broncho	If CT done, was there evidence of an air bronchogram
clin_ct_peri_effusion	If CT done, was there evidence of a pericardial effusion
clin_ct_lymphadenopathy	If CT done, was there evidence of lymphadenopathy
covid_swab_pos_time	When was a COVID swab takes, (i.e. in life or at post mortem)
covid_swab_pos	Was covid swab positive
clin_blood_hb	Blood haemoglobin level
clin_blood_wbc	Blood white blood count
clin_blood_lymph	Blood lymphocyte count
clin_blood_mono	Blood monocyte count
clin_blood_eosin	Blood eosinophil count
clin_blood_neut	Blood neutrophil count
clin_blood_plat	Blood platelet count
clin_blood_crp	Blood c-reative protein
clin_blood_alb	Blood albumin level
clin_blood_lac	Blood lactate level
clin_blood_lac_deh	Blood lactate dehydrogenase level
clin_blood_dimer	Blood D-dimer level
clin_blood_trop	Blood troponin level
macro_lung_weight_L	Left lung weight
macro_lung_weight_R	Right lung weight
macro_trachea	Appearance of trachea
macro_bronchi	Appearance of lung bronchi
macro_lung_parenchyma	Appearance of lung parenchyma
macro_lung_vasculature	Appearance of lung vasculature
macro_heart_weight	Heart weight
macro_heart	Appearance of heart
macro_great_vessels	Appearance of great vessels
macro_stomach	Appearance of stomach
macro_small_bowel_macro_large_bowel	Appearance of bowels
macro_biliary_tree	Appearance of biliary tree
macro_liver_weight	Liver weight
macro_liver	Appearance of liver
macro_pancreas	Appearance of pancreas
macro_thyroid	Appearance of thyroid
macro_adrenal	Appearance of adrenal glands
macro_pituitary	Appearance of pituitary gland
macro_brain_weight	Brain weight
macro_brain	Appearance of brain
macro_musculoskel	Appearance of musculoskeletal system
macro_kideny_weight_L	Left kidney weight
macro_kidney_weight_R	Right kidney weight
macro_kidney	Appearance of kidneys
macro_bladder	Appearance of bladder
macro_reproductive	Appearance of reproductive system
macro_lymph	Appearance of lymph nodes
macro_spleen_weight	Spleen weight
macro_spleen	Appearance of spleen
macro_decomp	Degree of post-mortem decomposition
